# Supplementary material for: Laparoscopic Hernia Repair with the Extraperitoneal Approach versus Open Hernia Repair in Pediatric Inguinal Hernia: A Systematic Review and Meta-Analysis
Source: J Clin Med. 2022 Jan 10;11(2):321. doi: 10.3390/jcm11020321 (PMC8781267; doi:10.3390/jcm11020321)
Supplement: Supplementary file 1 [file jcm-11-00321-s001.zip]

Archive with 1 entries (1 files):
- jcm-1514588-supplementary.pdf
